# Supplementary material for: Genetic and developmental analysis of differences in eye and face morphology between Drosophila simulans and Drosophila mauritiana
Source: Evol Dev. 2013 May 16;15(4):257–67. doi: 10.1111/ede.12027 (PMC3799016; doi:10.1111/ede.12027)
Supplement: Table S1 — Excel file of all markers used in this work enclosed separately. [file ede0015-0257-sd5.xls]

## Sheet: Arif_et_al_Table_S1.csv
Marker Name	Type	Primers	Physical Location: D. simulans (flybase (FB2012_05))	Physical location: D. melanogaster (flybase (FB2012_05))	Experiment
y	visible (yellow body)	N/A	n/a	X:250542-255278	ILX
X_2.0	EcoR1 Site (TAM16)	CATCCATCAAAGCCAAATCA	X: 2094177-2094196	X:2956920-2956939	BC/ILX
		CCATGCACATGTCTTTCGAG	X 2094762 -2094781	X:2957510-2957526
MkC1_2	microsatellite	GCG AGT GAA GAG GGT ACG CAC	X:2560033-2560053	X: 3514016-3514036	BC
		AACATGGCAAATACACGGTCG	X:2560147-2560167	X:3514140-3514160
X_4.0	EcoR1 Site (YVF)	TTTTCCCCTCGAACCAAAAT	n/a	X: 4074301-4074320	ILX
		GATGGGGGAGCAATAAAGTG	n/a	X: 407490 -4074921
X_5.9	EcoR1 Site (TAM16)	AGTCCGTTGAGCAGAGGTGT	X:4582337-4582356	X: 5856003-5856022	BC/ILX
		TCGATAAGCCACTGCATCTG	X:4582943-4582962	n/a
MkC1_3	microsatellite	ATAACGCACGCAAATGGAGA	X:5356929-5356948	X:6826244-6826263	BC
		AGCCGTTCTGACCCACTGTA	X: 5357275-5357294	X:6826594-6826613
X_8.3	EcoR1 Site (YVF)	GTTCGCCAGCAAATCGTAAT	X: 6611588-6611607	X: 8305621-8305640	ILX
		TCAACAGCGTATACCCGAAA	X:6612114-6612133	n/a
X_9.05	EcoR1 Site (TAM16)	CCCATTTTTGAACACAGTTCG	X: 6939373-6939353	mutliple hits	BC
		GGACCGCAATTTATTTGCAT	n/a	X:8912110-8912129
v	visible (vermillion eyes)	N/A	X: 8380896-8382390	X:10818005-10819664	BC/ILX
MkC1_5	microsatellite	GATTTGCCATTTCGAATTCACT	X: 11679598-11679619	X: 15141668-15141689	BC
		ATGACAATAAAGAACGAGCAGGA	X: 11679719-11679741	X: 15141776-15141798
MkC1_6	microsatellite	CTAAACAGGATGCAGGACAAC	X:12721576-12721556	X: 16543101-16543081	BC
		GCGATCAAGGTTAAATGGTTC	X:12721468-12721448	X:16542981-16542961
f	visible (forked bristles)	N/A	X:133228970-13324479	X:17126975-17174997	BC/ILX
MkC1_8	microsatellite	ATTACGCCCCCTCCATAGAA	X:14448329-14448348	X :18708522-18708541	BC
		CAACGAACACCACTGTCGAA	X: 14448544 -14448563	X: 18708749-18708768
MkC1_9	microsatellite	ATGCGGTTCAAGCAAAGTTC	X:15306268-15306287	n/a	BC
		GGCAGACCGAAGTTGGAGTA	X:15306479-15306498	X: 19890590 -19890609
MkC1_10	microsatellite	TGTGCGCTGCTTTTCATTAC	X:16047957-16047976	X: 20887232-20887251	BC
		CACCTTTCTCCAGGACGTGT	X:16048201-16048220	X: 20887509-20887528
MkC2_1	microsatellite	TTTCAACGCGCTTCTCTC	2L:1251029-1251009	2L:1278200 - 1278217	BC
		ACTGATTTGACACCAAAGAGC
2L_6.1	EcoR1 Site (YVF)	GCCACCTTCTCTCGTTTTCA	2L: 5897854 -5897873	2L:6109750-6109769	BC
		ATAGCAAGTCCATGGCAAAA	n/a	n/a
MkC2_4	microsatellite	GGGATCGTCCAACAGAAGC	2L:12407839-12407857	2l:12602661-12602679	BC
		CGTCGAAAGGTGAGCGATTT
2L_14.2	EcoR1 Site (YVF)	TCCTTTGAGCTGGCTTCTGT	2L:13928989 -13929008	2L:14185618 -14185637	BC
		CCCGGTACAGGCAGTGGAAT	2L: 13929748-13929767	2L:14186367 -14186386
2R_4.0	EcoR1 Site (YVF)	GACCTCGTTTTTGGTGGAGA	2R: 2719320-2719339	n/a	BC
		AGTTGAAGCACGAGCTGACC	2R: 2720000-2720019	2R: 4026460-4026479
MkC2_6	microsatellite	TGGAACCCGATGGATAAACT	2R:4437224-4437239	2R: 5806550-5806569	BC
		AACTCTTTAACCGTGCTTTTGTT
MkC2_7	microsatellite	GAGACACCCCTTGACGAGTG	2R:9752559	2R:11005122-11005103	BC
		CTCAAAACAAACCCAGTCTC	2R:9752457-9752438	2R:11004999-11004980
2R_16.0	EcoR1 Site (YVF)	AACTGGAAAAGGAGGCTGGT	2R:14661585-14661604	n/a	BC
		TCTGACTGCTGTCTGAATGGA	2R: 14662368-14662388	2R:16013284-16013304
MkC2_8	microsatellite	AAGTGCCACACAACGGTAAGT	2R:16124303-16124323	2R:17465138-17465158	BC
		AATGGCGGCGGAAGTAAG
3L_0.3	EcoR1 Site (YVF)	GGCCAGCCATTTCACTATAA	2R: 8565013 - 8565032	3L: 340446-340465	BC
		CATAAGCAAACCGGCTAAAA	2R: 8565695 - 8565714	n/a
3L_1.6	EcoR1 Site (TAM16)	GGTCTGTGGCAGATCCTCTA	3L: 1144250-1144269	3L: 1561683-1561702	BC
		AAATCCCTATGCCCAGATGT	3L: 1144768 -1144787	3L: 1562204-1562223
MkC3_1	microsatellite	GGAAGACAGTGGATATTAGGCTTT	3L:1223456-1223479	3L:1662503-1662526	BC
		CGTAACCGATGAAATTATAGCAA
3L_6.2	EcoR1 Site (YVF)	GGGATCATAGTAGCGCTGGA	3L:5727902-5727921	n/a	BC
		TTGGCCAATTGTCCCATTAT	3L 5728696-5728715	3L:6235115-6235134
D1	visible (mini-white)	N/A	3L: 7.5Mb (estimated)		IL3
3L_8.5	EcoR1 Site (YVF)	TGGATTGAAAAGGTCTTCCAAA	3L:7977908		BC
		AAACTAGAACCAAACACAAAAT
TAM8907341	EcoR1 Site (MAU-w)	GGCCGTTAATCAATCAAATA	3L:9883279-9887298	3L:10486232-10490251	IL3
		CAAATACATTGGCTGTGAGA	3L:9883630-9887649	3L:10486582-10490601
3L_12.1	EcoR1 Site (TAM16)	CCAGGGTCGTTCACTTGTCT	3L:11462374		BC
		CCCAGCTTTGTTTCGAATGT
TAM13373082	EcoR1 Site (MAU-w)	TGAGGACATGAGCTTTTCTT	3L:14204560-14208579	3L:14888463-14892482	IL3
		CTTGGCCAACTTATGTGAAC	3L:14204922-14208941
3L_16.1	EcoR1 Site (TAM16)	CAAATACTTCCGGCCAAAGA	3L:15455515-15459534	3L:20329604-20333623	BC
		AATGAAATACATTTGTAAGAATCACCT	3L:15456221-15460247	3L:16122920-16126946
TAM16221585	EcoR1 Site (MAU-w)	TCAAAGTACGGACAAGATCA	no hit	3L:17698153-17702170	IL3
		GGGCAATAATTTGGTACAAC	3L:17038001-17042020	3L:17698494-17702513
3L_20.0	EcoR1 Site (TAM16)	TGGCATGCTAATGACACGTT	3L:19327284-19331303	no hit	BC
		GAAATATGGTTTGCCGATGG	3L:19328013-19332032	3L:20035253-20039272
TAM21044937	EcoR1 Site (MAU-w)	AGCGTATTTCAATTCTGAGC	chr3L_Mrandom_284:-1188..2831	3L:22445171-22449190	IL3
		CTCTCAGCTCATTGCACTTT	chr3L_Mrandom_284:-835..3184	3L:22445532-22449551
Q1	visible (mini-white)	N/A	79F (True et al. 1996)		IL3
3R_1.9	EcoR1 Site (TAM16)	CGAACGTGGAATCCAAAAAT	3R:1932625-1936644	3R:1905315-1909334	BC
		GCTCACTGAGTGCATTTCCA	3R:1933366-1937385	no hit
MkC3_7	microsatellite	CCAATAGTTGCCAGCGGTAG	3R:8133296-8137315	3R:13329311-13333330	BC
		TCCCTTTATGCCCACACATT	3R:8133521-8137540	3R:13329090-13333109
3R_6.1	EcoR1 Site (YVF)	TGAAGAGGGAACTCGACCTG	3R:15304096-15308115	3R:6075657-6079676	BC
		TATCTGGATACTGGAGAAGAA	3R:15303403-15307423	3R:6076343-6080363
3R_4.5	EcoR1 Site (YVF)	GATTCGATAGCTGCGAAAGA	3R:16813692-16817711	3R:4467403-4471422	BC
		TCGACGGCCTTGTACTTTAC	3R:16813233-16817252	3R:4467863-4471882
3R_18.2	EcoR1 Site (TAM16)	CATGGCTAGCATCACGAAAA	3R:18037268-18041287	3R:18226937-18230953	BC
		GTTTCTCACGTTCGCCACAT	3R:18037992-18042011	3R:18227667-18231686
					BC=backcross
					ILX= X introgression
					IL3= 3L introgression
